# Supplementary material for: Genome-wide identification, phylogenetic, and expression analysis under abiotic stress conditions of Whirly (WHY) gene family in Medicago sativa L
Source: Sci Rep. 2022 Nov 4;12:18676. doi: 10.1038/s41598-022-22658-3 (PMC9636397; doi:10.1038/s41598-022-22658-3)
Supplement: Supplementary file 2 — Supplementary Information 2. [file 41598_2022_22658_MOESM2_ESM.txt]

>AT1G71260.1
MSQLLSTPLMAVNSNPRFLSSSSVLVTGGFAVKRHGFALKPTTKTVKLFSVKSRQTDYFEKQRFGDSSSSPSPAEGLPARFYVGHSIYKGKAALTVDPRAPEFVALDSGAFKLSKDGFLLLQFAPSAGVRQYDWSKKQVFSLSVTEIGTLVSLGPRESCEFFHDPFKGKSDEGKVRKVLKVEPLPDGSGHFFNLSVQNKLVNVDESIYIPITRAEFAVLISAFNFVLPYLIGWHAFANSIKPEETSRVNNASPNYGGDYEWNR
>AT1G14410.1
MSQLLSTPLMAVNSNPRFLSSSSVLVTGGFAVKRHGFALKPTTKTVKLFSVKSRQTDYFEKQRFGDSSSSPSPAEGLPARFYVGHSIYKGKAALTVDPRAPEFVALDSGAFKLSKDGFLLLQFAPSAGVRQYDWSKKQVFSLSVTEIGTLVSLGPRESCEFFHDPFKGKSDEGKVRKVLKVEPLPDGSGHFFNLSVQNKLVNVDESIYIPITRAEFAVLISAFNFVLPYLIGWHAFANSIKPEETSRVNNASPNYGGDYEWNR
>AT2G02740.1
MSQLLSSPPMAVFSKTFINHKFSDARFLSSHSILTSGGFAGKIIPLKPTARLKLTVKSRQSDYFEKQRFGDSSSSQNAEVSSPRFYVGHSIYKGKAALTIEPRAPEFVALESGAFKLTKEGFLLLQFAPAAGVRQYDWSRKQVFSLSVTEIGNLVSLGPRESCEFFHDPFKGKGSDEGKVRKVLKVEPLPDGSGRFFNLSVQNKLLNVDESVYIPITKAEFAVLISAFNFVLPHLIGWSAFANSIKPEDSNRLNNASPKYGGDYEWSR
