# Supplementary material for: Genome-wide identification, phylogenetic, and expression analysis under abiotic stress conditions of Whirly (WHY) gene family in Medicago sativa L
Source: Sci Rep. 2022 Nov 4;12:18676. doi: 10.1038/s41598-022-22658-3 (PMC9636397; doi:10.1038/s41598-022-22658-3)
Supplement: Supplementary file 3 — Supplementary Information 3. [file 41598_2022_22658_MOESM3_ESM.txt]

>MsWHY1
ATGGTTAGAGAATTGCCACTAAGGGTTTATGTTGGTCGTTCAGTTTACAAAGGGAAAGCT
GTGCTCACGGTGTCTCCTGTACCTCCAGAATTCACTTCATTGGATTCAGGGGCATTCAAG
ATATCTAAAGAAGGTTTGATGTTGCTACAGTTTGCTCCTTCTGCCGGTTTTCGCCAATAT
GATTGGAGCAGAAAGCAGTGTAATCTCCTCCACCTCGTTCTGCCAAAGCGAATCAGATTT
GGCTTCGAGGTTCTCAATTTGAGGCACGAGAGATAG
>MsWHY2
ATGGTTAAAGAATTGCCACTGAGGGTTTATGTTGGTCGTTCAGTTTACAAAGGGAAGGCT
GTGCTCACGGTGTCTCCTGTACCTCCAGAATTCACTTCATTGGATTCAGGGGCATTCAAG
ATATCTAAAGAAGGTTTGATGTTGCTACAGTTTGCTCCTTCTGCCGGTTTTCGCCAATAT
GATTGGAGCAGAAAGCAGGTATTTAAACTATCTGTGGATGAAATGGGAAATCTAATTAAT
CTTGGTGCAAGGGAGTCTTGTGAATTTTTTCACGATCCTTTTATGGGAAGAAGTGATGAA
GGTAAAGTGAGAAAAGTTTTAAAGGTGGAGCCACTTCACGACGGTTCCGGTCACATGTTT
AAACTAAGTGTTCAAAACAAGCTCAAGAACATCGATGAGAACATATTTATCCCTGTCACA
AAAGCGGAGTTTGCAGTTTTCAATTCACTTTTCAATTTTATCATGCCATGCCTCTTAGGT
TGGAATGCCTTTGCTGACTCCATAAAGCCAGAAAATCTGATGAATGCAGAGCTGCTATCA
AGGATTGAAGCTGCTGTTCTTGTCATTGGTGCAAGAGATGAGCTGCAGTGGCTGCCTGAT
CCACAGCAGGACTGTTCGGTGAGCAGCTGCTTCGCAGAGTTGAGCATTATGCAGTCTGCT
AATGTTCTGGACAGCAAACAGCGGCGAGCTGAAAACCTGAGTCCAAAACAACGACTAGCA
GAAAAGAATATTAAACAGAACGCCACGGATTTGCACAAAACGACGGCGAGCAAGGATGAG
AACGATGATGAAAGAAACGATACACAATGCAATGAACAAACTATACCTAGTGATTTAGTT
GCTGTCCAATGCTTCCATGGAGGAACAACATAG
>MsWHY3
ATGTTGGTCGTTTCGTTCAGTTTACAAAGGGAAAGCTGTGCTCACGGTGTCTCCTGTACC
TCCAGAATTCACTTCATTGGATGGGCATTCAAGATATCTAAAGAAGGTTTGATGTTGCTA
CAGTTTGCTCCTTCTGCCGGTTTTCGCCAATATGATTGGAGCAGAAAGCAGGTATTTAAA
CTATCTGTGGATGAAATGGGAAATCTAATTAATCTTGGTGCAAGGGAGTCTTGTGAATTT
TTTCACGATCCTTTTATGGGAAGAAGTGATGAAGGTAAAGTGAGAAAAGTTTTAAAGGTG
GAGCCACTTCACGACGGTTCCGGTCACATGTTTAAACTAAGTGTTCAAGACAAGCTCAAG
AACATCGATGAGAACATATTTATCCCTGTCACAAAAGCGGAGTTTGCAGTTTTCAATTCA
CTTTTCAACGTATGA
>MsWHY4
ATGTTGAAGTTCTCTCGCTTGCTTCCTTCATCTTCCAGGAATCATCTATTGGAAGTTCTT
TCCGCTAGGGATTTCTCTACTGCCACAAATAACAACTATTCTGCTAAAGGATATACTTCA
GATCGTATATTTGCTCCTTATTCTGTTTACAAGGGCAAAGCTGCATTCTCACTCAGTCCT
TGTCTTCCTACTTTTACTAAGTTGGATTCTGGGGCTCTTGTTGTTGATCGTCGCGGTTCC
ATAATGATGAGTTTCATGCCTGCTATTGGGGAGCGCAAATATGACTGGGAGAAGAGACAA
AGATTTGCCCTATCAGCTACTGAAGTCGGTTCTTTGATAGCCATTGGTCCCCAAGATTCA
TGTGAATTCTTTCATGACCCCTCAATGAAATCAAGTAATGCTGGTCAAGTAAGGAAGAGT
TTGTCAATTAAGCCTCATAGCAATGGCTACTTTGTCTCTCTGTCTGTTGTTAACTCCGTG
TTAAATACCAAAGAGAATTTTAGTGTTCCTGTTACAACTGCTGAGTTTGCTGTGATGAAG
ACCGCTTGCAGTGTATGCCTCTTTTCTGCTTAG
>MsWHY5.1
ATGTTGAAGTTCTCTCGCTTGCTTCCTTCATCTTCCAGGAATCATCTATTGGAAGTTCTT
TCCGCTAGGGATTTCTCTACTGCCACAAATAACAACTATTCTGCTAAAGGATATACTTCA
GATCGTATATTTGCTCCTTATTCTGTTTACAAGGGCAAAGCTGCATTCTCACTCAGTCCT
TGTCTTCCTACTTTTACTAAGTTGGATTCTGGGGCTCTTGTTGTTGATCGTCGCGGTTCC
ATAATGATGAGTTTCATGCCTGCTATTGGGGAGCGCAAATATGACTGGGAGAAGAGACAA
AGATTTGCCCTATCAGCTACTGAAGTCGGTTCTTTGATAGCCATTGGTCCCCAAGATTCA
TGTGAATTCTTTCATGACCCCTCAATGAAATCAAGTAATGCTGGTCAAGTAAGGAAGAGT
TTGTCAATTAAGCCTCATAGCAATGGCTACTTTGTCTCTCTGTCTGTTGTTAACTCCGTG
TTAAATACCAAAGAGAATTTTAGTGTTCCTGTTACAACTGCTGAGTTTGCTGTGATGAAG
ACCGCTTGCAGTTTTGCGTTGCCACACATTATGGGTTGGGATCGTCTAACTAATCAGCAG
TCCAGTGGGACAGTCAGCTTTCAACCAAAGATGAACTCACAAATTTTAGACTTGGAGTGG
GAAAAGTTGTAA
>MsWHY5.2
ATGTTGAAGTTCTCTCGCTTGCTTCCTTCATCTTCCAGGAATCATCTATTGGAAGTTCTT
TCCGCTAGGGATTTCTCTACTGCCACAAATAACAACTATTCTGCTAAGGGATATACTTCA
GATCGTATATTTGCTCCTTATTCTGTTTACAAGGGCAAAGCTGCATTCTCACTCAGTCCT
TGTCTTCCTACTTTTACTAAGTTGGATTCTGGGGCTCTTGTTGTTGATCGTCGCGGTTCC
ATAATGATGAGTTTCATGCCTGCTATTGGGGAGCGCAAATATGACTGGGAGAAGAGACAA
AGATTTGCCCTATCAGCTACTGAAGTCGGTTCTTTGATAGCCATTGGTCCCCAAGATTCA
TGTGAATTCTTTCATGACCCCTCAATGAAATCAAGTAATGCTGGTCAAGTAAGGAAGAGT
TTGTCAATTAAGCCTCATAGCAATGGCTACTTTGTCTCTCTGTCTGTTGTTAACTCCGTG
TTAAATACCAAAGAGAATTTTAGTGTTCCTGTTACAACTGCTGAGTTTGCTGTGATGAAG
ACCGCTTGCAGTTTTGCGTTGCCACACATTATGGGTTGGGATCGTCTAACTAATCAGCAG
TCCAGTGGGACAGTCAGCTTTCAACCAAAGATGAACTCACAAATTTTAGACTTGGAGTGG
GAAAAGTTGTAA
>MsWHY5.3
ATGTTGAAGTTCTCTCGCTTGCTTCCTTCATCTTCCAGGAATCATCTATTGGAAGTTCTT
TCCGCTAGGGATTTCTCTACTGCCACAAATAACAACTATTCTGCTAAAGGATATACTTCA
GATCGTATATTTGCTCCTTATTCTGTTTACAAGGGCAAAGCTGCATTCTCACTCAGTCCT
TGTCTTCCTACTTTTACTAAGTTGGATTCTGGGGCTCTTGTTGTTGATCGTCGCGGTTCC
ATAATGATGAGTTTCATGCCTGCTATTGGGGAGCGCAAATATGACTGGGAGAAGAGACAA
AGATTTGCCCTATCAGCTACTGAAGTCGGTTCTTTGATAGCCATTGGTCCCCAAGATTCA
TGTGAATTCTTTCATGACCCCTCAATGAAATCAAGTAATGCTGGTCAAGTAAGGAAGAGT
TTGTCAATTAAGCCTCATAGCAATGGCTACTTTGTCTCTCTGTCTGTTGTTAACTCCGTG
TTAAATACCAAAGAGAATTTTAGTGTTCCTGTTACAACTGCTGAGTTTGCTGTGATGAAG
ACCGCTTGCAGTTTTGCGTTGCCACACATTATGGGTTGGGATCGTCTAACTAATCAGCAG
TCCAGTGGGACAGTCAGCTTTCAACCAAAGATGAACTCACAAATTTTAGACTTGGAGTGG
GAAAAGTTGTAA
>MsWHY6
ATGAAATTGTTGGTGAAAGGCACTAGGAATTTGGTTTATGTTGGTCATTCCATTTACAAA
GGGAAGGCTGCTCTCACTATCACTCCTAGACCACCGGAATTCGCGCCTTTGGATTCAGGG
GCATACAAGATATCTAGGGATGGTTGTTTGCTGCTTCAGTTTGCGCCCTCTGTTGGTCCA
CGTCAATATGATTGGAATAGAAAACAGCTGTTCATGTTATCTGTGGATGAAATGGGAAGT
GTGATTAGCCTTGGTGCAAGGGAGTCTTGTGAATTTTTTCATGATCCTTTCAAAGGCGGA
AGTGATGAAGGCAAAGTCAGAAAGGTTTTGAAGATTGAGCCTTTTCCGGATGGTTCTGGT
TTCTTTTTTAACCTCAGTGTTCAAGACAAAACTGCGAACGTGGATGTAAGCATGAATATC
CCTGTATCTAAAGCAGAGTTATCGGTTCTACGCTCAATTTTCAAGTATATCATGCCATAC
CTTCTAGGTTGGCATACCTTTGCAAACTCCATAAATCCGGAGTATTCCGCAGCGGCGAAC
AATGCTAATCCAAGATATGGTGGAGACTACGAATGGAACAGATAG
>MsWHY7
ATGTCTCATTTGCAGTTACACCTACACTCAACACCACCATCACTCTCATCTTCTTCTTCT
TCTTCTTCATCCCTCAAACTTTTCACAAACAACAACTCTTTCTCTTTCAAAAACTCTCTT
CCTTTCAAATTCAAACCCCTCACTATCCGATGCCGCCACTCCGACGTCTTCAACCCTTCC
CCTCCAAACCCCCCTCCTCCTCCCACTACACCCCCCAACAACCCTTCAGTTGGAGCTTTG
CCACCTAGGGTTTATGTTGGTCATTCCATTTACAAAGGGAAGGCTGCTCTCACTATCACT
CCTAGACCACCGGAATTCGCGCCTTTGGATTCAGGGGCATACAAGATATCTAGGGATGGT
TGTTTGCTGCTTCAGTTTGCACCTTCTGTTGGTCCGCGTCAATATGATTGGAGTAGAAAA
CAGCTGTTCATGTTATCTGTGGATGAAATGGGAAGTGTGATTAGCCTTGGTGCAAGGGAG
TCTTGTGAATTTTTCCATGATCCTTTCAAAGGCGGAAGTGATGAAGGCAAAGTCAGAAAG
GTTTTGAAGATTGAGCCTTTTCCGGATGGTTCTGGTTTCTTTTTTAACCTCAGTGTTCAA
GACAAAACTGCGAACGTGGATGTAAGCATGAATATCCCTGTATCTAAAGCAGAGTTATCG
GTTCTACGCTCAATTTTCAAGTATATCATGCCATACCTTCTAGGTTGGCATACCTTTGCA
AACTCCATAAATCCGGAGTATTCCGCAGCGGCGAACAATGCTAATCCAAGATATGGTGGA
GACTACGAATGGAACAGATAG
>MsWHY8
ATGTCTCACTTACAGTTACAGCTACACGCACAACCACCATCACTCTCATCAACATCTTCT
TCTTCTTCTTTTTCATCCCTCAAACTTTTCACAAACAACAACTCTTTCTCTTTCAAAAAC
TCTCTTCCTTTCAAATTCAAACCCTTCACTATCCGATGCCGCCACTCCGACGTCTTCAAC
CCTTCCCCTCCAAACCCCCCTCCTCCTCCCACTACACCCCCCAACAATCCTTCAGTTGGA
GCTTTGCCACCTAGGGTTTATGTTGGTCATTCCATTTACAAAGGGAAGGCTGCTCTCACT
ATCACTCCTAGACCACCGGAATTCGCGCCTTTGGATTCAGGGGCATACAAGATATCTAGG
GATGGTTGTTTGCTGCTTCAGTTTGCGCCCTCTGTTGGTCCGCGTCAATATGATTGGAAT
AGAAAACAGCTGTTCATGTTATCTGTGGATGAAATGGGAAGTGTGATTAGCCTTGGTGCA
AGGGAGTCTTGTGAATTTTTTCATGATCCTTTCAAAGGCGGAAGTGATGAAGGCAAAGTC
AGAAAGGTTTTGAAGATTGAGCCTTTTCCGGATGGTTCTGGTTTCTTCTTTAACCTCAGT
GTTCAAGACAAAACTGCGAACGTGGATGTAAGCATGAATATCCCTGTATCAAAAGCAGAG
TTATCGGTTCTACGCTCAATTTTCAAGTATATCATGCCATACCTTCTAGGTTGGCACACC
TTTGCAAACTCCATAAATCCGGAGTATTCCGCAGCGGCGAACAATGCTAATCCAAGATAT
GGTGGAGACTACGAATGGAACAGATAG
