# Supplementary material for: Genome-wide identification, phylogenetic, and expression analysis under abiotic stress conditions of Whirly (WHY) gene family in Medicago sativa L
Source: Sci Rep. 2022 Nov 4;12:18676. doi: 10.1038/s41598-022-22658-3 (PMC9636397; doi:10.1038/s41598-022-22658-3)
Supplement: Supplementary file 4 — Supplementary Information 4. [file 41598_2022_22658_MOESM4_ESM.txt]

>MS.gene72950.t1
MSHLQLHLHSTPPSLSSSSSSSSSLKLFTNNNSFSFKNSLPFKFKPLTIR
CRHSDVFNPSPPNPPPPPTTPPNNPSVGALPPRVYVGHSIYKGKAALTIT
PRPPEFAPLDSGAYKISRDGCLLLQFAPSVGPRQYDWSRKQLFMLSVDEM
GSVISLGARESCEFFHDPFKGGSDEGKVRKVLKIEPFPDGSGFFFNLSVQ
DKTANVDVSMNIPVSKAELSVLRSIFKYIMPYLLGWHTFANSINPEYSAA
ANNANPRYGGDYEWNR
>MS.gene63226.t1
MSHLQLQLHAQPPSLSSTSSSSSFSSLKLFTNNNSFSFKNSLPFKFKPFT
IRCRHSDVFNPSPPNPPPPPTTPPNNPSVGALPPRVYVGHSIYKGKAALT
ITPRPPEFAPLDSGAYKISRDGCLLLQFAPSVGPRQYDWNRKQLFMLSVD
EMGSVISLGARESCEFFHDPFKGGSDEGKVRKVLKIEPFPDGSGFFFNLS
VQDKTANVDVSMNIPVSKAELSVLRSIFKYIMPYLLGWHTFANSINPEYS
AAANNANPRYGGDYEWNR
>MS.gene25421.t1
MKLLVKGTRNLVYVGHSIYKGKAALTITPRPPEFAPLDSGAYKISRDGCL
LLQFAPSVGPRQYDWNRKQLFMLSVDEMGSVISLGARESCEFFHDPFKGG
SDEGKVRKVLKIEPFPDGSGFFFNLSVQDKTANVDVSMNIPVSKAELSVL
RSIFKYIMPYLLGWHTFANSINPEYSAAANNANPRYGGDYEWNR
>MS.gene032805.t1
MVKELPLRVYVGRSVYKGKAVLTVSPVPPEFTSLDSGAFKISKEGLMLLQ
FAPSAGFRQYDWSRKQVFKLSVDEMGNLINLGARESCEFFHDPFMGRSDE
GKVRKVLKVEPLHDGSGHMFKLSVQNKLKNIDENIFIPVTKAEFAVFNSL
FNFIMPCLLGWNAFADSIKPENLMNAELLSRIEAAVLVIGARDELQWLPD
PQQDCSVSSCFAELSIMQSANVLDSKQRRAENLSPKQRLAEKNIKQNATD
LHKTTASKDENDDERNDTQCNEQTIPSDLVAVQCFHGGTT
>MS.gene91941.t1
MLVVSFSLQRESCAHGVSCTSRIHFIGWAFKISKEGLMLLQFAPSAGFRQ
YDWSRKQVFKLSVDEMGNLINLGARESCEFFHDPFMGRSDEGKVRKVLKV
EPLHDGSGHMFKLSVQDKLKNIDENIFIPVTKAEFAVFNSLFNV
>MS.gene050578.t1
MLKFSRLLPSSSRNHLLEVLSARDFSTATNNNYSAKGYTSDRIFAPYSVY
KGKAAFSLSPCLPTFTKLDSGALVVDRRGSIMMSFMPAIGERKYDWEKRQ
RFALSATEVGSLIAIGPQDSCEFFHDPSMKSSNAGQVRKSLSIKPHSNGY
FVSLSVVNSVLNTKENFSVPVTTAEFAVMKTACSFALPHIMGWDRLTNQQ
SSGTVSFQPKMNSQILDLEWEKL
>MS.gene024508.t1
MLKFSRLLPSSSRNHLLEVLSARDFSTATNNNYSAKGYTSDRIFAPYSVY
KGKAAFSLSPCLPTFTKLDSGALVVDRRGSIMMSFMPAIGERKYDWEKRQ
RFALSATEVGSLIAIGPQDSCEFFHDPSMKSSNAGQVRKSLSIKPHSNGY
FVSLSVVNSVLNTKENFSVPVTTAEFAVMKTACSFALPHIMGWDRLTNQQ
SSGTVSFQPKMNSQILDLEWEKL
>MS.gene22868.t1
MLKFSRLLPSSSRNHLLEVLSARDFSTATNNNYSAKGYTSDRIFAPYSVY
KGKAAFSLSPCLPTFTKLDSGALVVDRRGSIMMSFMPAIGERKYDWEKRQ
RFALSATEVGSLIAIGPQDSCEFFHDPSMKSSNAGQVRKSLSIKPHSNGY
FVSLSVVNSVLNTKENFSVPVTTAEFAVMKTACSFALPHIMGWDRLTNQQ
SSGTVSFQPKMNSQILDLEWEKL
>MS.gene025976.t1
MLKFSRLLPSSSRNHLLEVLSARDFSTATNNNYSAKGYTSDRIFAPYSVY
KGKAAFSLSPCLPTFTKLDSGALVVDRRGSIMMSFMPAIGERKYDWEKRQ
RFALSATEVGSLIAIGPQDSCEFFHDPSMKSSNAGQVRKSLSIKPHSNGY
FVSLSVVNSVLNTKENFSVPVTTAEFAVMKTACSVCLFSA
>MS.gene49569.t1
MVRELPLRVYVGRSVYKGKAVLTVSPVPPEFTSLDSGAFKISKEGLMLLQ
FAPSAGFRQYDWSRKQCNLLHLVLPKRIRFGFEVLNLRHER
