# Supplementary material for: Genome-wide identification, phylogenetic, and expression analysis under abiotic stress conditions of Whirly (WHY) gene family in Medicago sativa L
Source: Sci Rep. 2022 Nov 4;12:18676. doi: 10.1038/s41598-022-22658-3 (PMC9636397; doi:10.1038/s41598-022-22658-3)
Supplement: Supplementary file 5 — Supplementary Information 5. [file 41598_2022_22658_MOESM5_ESM.txt]

>AtWHY2
MSQLLSTPLMAVNSNPRFLSSSSVLVTGGFAVKRHGFALKPTTKTVKLFSVKSRQTDYFEKQRFGDSSSSPSPAEGLPARFYVGHSIYKGKAALTVDPRAPEFVALDSGAFKLSKDGFLLLQFAPSAGVRQYDWSKKQVFSLSVTEIGTLVSLGPRESCEFFHDPFKGKSDEGKVRKVLKVEPLPDGSGHFFNLSVQNKLVNVDESIYIPITRAEFAVLISAFNFVLPYLIGWHAFANSIKPEETSRVNNASPNYGGDYEWNR
>AtWHY1
MSQLLSTPLMAVNSNPRFLSSSSVLVTGGFAVKRHGFALKPTTKTVKLFSVKSRQTDYFEKQRFGDSSSSPSPAEGLPARFYVGHSIYKGKAALTVDPRAPEFVALDSGAFKLSKDGFLLLQFAPSAGVRQYDWSKKQVFSLSVTEIGTLVSLGPRESCEFFHDPFKGKSDEGKVRKVLKVEPLPDGSGHFFNLSVQNKLVNVDESIYIPITRAEFAVLISAFNFVLPYLIGWHAFANSIKPEETSRVNNASPNYGGDYEWNR
>AtWHY3
MSQLLSSPPMAVFSKTFINHKFSDARFLSSHSILTSGGFAGKIIPLKPTARLKLTVKSRQSDYFEKQRFGDSSSSQNAEVSSPRFYVGHSIYKGKAALTIEPRAPEFVALESGAFKLTKEGFLLLQFAPAAGVRQYDWSRKQVFSLSVTEIGNLVSLGPRESCEFFHDPFKGKGSDEGKVRKVLKVEPLPDGSGRFFNLSVQNKLLNVDESVYIPITKAEFAVLISAFNFVLPHLIGWSAFANSIKPEDSNRLNNASPKYGGDYEWSR
>GmWHY3
MAQVQSITLKHLSLPTHTFVPPKFNIPLNRNLSFTPKFTFSTSLSVRCYHPNLVQPKPFPPLPQRPPVAELPQQRVYVGYSVYTRKGVLTVTPRPPEFESKSSGAFKVSKEGYVVLQFAPSVGADEPIYDWNQKQIFSLSVSEMGTLITLGARDSWEFSHETVKLKSNETEVRKVLKVEPLLDATGHLFSLSVQKKPVNMEGIQKNISLPVTRAELAVLRVLFNYIMPYLLGWNAFGNSIKPEVYSQVNNTNSRYGADNEWNR
>GmWHY4
MSQIQSITLKHLSLPTHTFVPSKFKIPLNRNFSLTPRFTFSSSLSVKCYHPNLVQPKPFPPLPQRPPFAELPQQRVYVGYSVYTKKGMLTVIPRPPEFESKSSGAFKVSKEGYVVLQFAPSVGADEPIYDWNHKQTFSLSVSEMGTLIILGARDSWEFSHETVKLKSKIDVRKVLKVEPLLDATGHLFSLRVLKKPANMEGIQKSIFLPVTRADLEVLRSLFNYIMPYLLGWNAFGNSIKPEVYSQVNSTNPRYGADNEWNR
>GmWHY5
MLYFLNEPLSRHYQVVIVDFMNDLFFHPMTNEIEVRKVLKVEPLLDATGHLFSLSVLKKPANMEGIQESIFLPVTRADLEVLRSLFNCIMPYLLGWNAFGNSIKPEVYSQVNSTNPRYGADNEWNR
>GmWHY6
MFTLSRVFPLTSPSRHRLLEVLSSRKVEVGDRLRQEGRDFTYSAAISTATNNYAAKGHASDRIFAPYTVYKGKAAFSLIPCLPTFTKLDSGTVVVDRRGSIMMSFMHSIGERKYDWDKRQKFALSATEVGSLITMDAQDSCDFFHDPSMLSSNAGQVRKSLSIKPHANGYFVSLTVVNNLLNTKDYFSVPVTTAEFAVMKTACTFALPHIMGWDQITNQQSRGIDGLQAKGDSKVSELEWER
>GmWHY2
MSNLQLQLHSPPPSSLLSSSSSPSSLYSSSSLKLFPNHPFSTKSLPFNNHKHFSLRCRHTDLFDQNTIASTPRPTRPSASVGALPPRVYVGYSIYKGKAALTLTPRPPEFMPLDSGAYKISKEGYVLLQFAPAVGTRQYDWNRKQVFSLSVSEMGSVISLGARDSYELFHDPFKGKSDEGKVRKILKVEPLPDGSGHFFNLSVQNNLVNVDESIYIPVTKAELAVLTSTFNFIMPYLLGWHTFANSIKPEDNGVNNANPRYGGDYEWNR
>GmWHY1
MSNLQLQIHSPPPSLLSYSSSSLSSSSSLKLFPNHPFSSKSLPFNTPKPFSLRCRHSDLFDQNTLASTPRPTRPSASVGALPPRVYVGYSIYKGKAALTLTPRPPEFMPLDSGAYKISKEGYVLLQFAPAVGTRQYDWNRKQVFSLSVGEMGSVISLGARDSYEFFHDPFKGKSDEGKVRKILKVEPLPDGSGHFFNLSVQNKLVNVDESIYIPVTKAELAVLTSTFNV
>GmWHY7
MFKLSRMLPLTSTSRHRLLEVLSSRKVEVGDRLSHSAGISTATNNYAAKGYASDRIFAPYTVYKGKAAFSLIPCLPTFTKLNSGTVVVDRRGSIMMTFMHSIGERKYDWEKRQRFALSATEVGSLITMGAQDSCDFFHDPSMLSSNAGQVRKSLSIKPHANGYFVSLTVVNNLLNTNDYFSVPVTTAEFAVMKTACSFALPHIMGWDQITNQQSRGIDDLQVKGDSKVSDLEWEK
>SlWHY1
MSVFSLSASPASGFSLNPTKTSSYLSFSSSINTIFAPLTSNTTKSFSGLTYKAALPRNLSLTCRHSDYFEPQQQQQQLQGASTPKVFVGYSIYKGKAALTVEPRSPEFSPLDSGAFKLSKEGMVMLQFAPAAGVRQYDWSRKQVFSLSVTEIGSIISLGAKDSCEFFHDPNKGRSDEGRVRKVLKVEPLPDGSGHFFNLSVQNKLINLDENIYIPVTKAEFAVLVSAFNFVMPYLLGWHTAVNSFKPEDASRSNNTNPRSGAELEWNR
>SlWHY2
MMFFSRHIRNQLLHKKLSGEDVKGSIWQNAINTFAAFSTVRQDVVADAGKREGRVFAPYSVFKGKAALSAEPRLPTFNRLDSGGVKLNRRGVIMLTFWPSVGERKYDWEKRQLFALSATEVGSLISMGTRDSSEFFHDPSMLSSNAGQVRKSLSIKPNADGSGYFVSLSVVNNNLKTNDRFTVPVTTAEFAVMRTAFSFALPHIMGWDRFTNRPSESISQSPSKVVPQLMEAEWDR
>VvWHY1
MHHLHLLSSSFTIQNPRLCPNHSLSSLHSSSPLSFTSRTPLLLSTTRHFRKKRSLQCRQSDYFQQQNITRRQPPNDSSFGGALQPRVFVGHSIYKGKAALTVEPKAPEFTPLDSGAFKVSKEGFVLLQFAPAAGVRQYDWGRKQVFSLSVTEIGSLISLGARESCEFFHDPFKGRSEEGKVRKVLKVEPLPDGSGHFFNLSVQNKLLNMDENIYIPVTRAEFAVLISAFNFIVPYLLGWHAYANSIKPDDTSRVNNANPRSGDFEWSR
>VvWHY2
MMKLKQLLQSRTHLSENLLHGKPGDIRNPSWLHAFTSRVSLSTATDHFADKGNYPDRVYAPYCVYKGKASLTVYPVLPKFSRLDSGGLKVDRHGVMMLQFSPAVGERKYDWEKKQFFALSAVEVGSLLSLSPGGGCEFFHDPSMKTSNAGQVRKSLSVKSMDGGSYFLSLSVVNNIQKTNERLAVPLTAAEFAVMQTACSFALPHILGWDRYMNQKLPRTEATPSTLEWDR
>MtWHY1
MKMLQLQPPQSYTTTNPFSVPTHSFIINTPKKSIFLRRVGPTFSLTCHHPELFHPKPFPPPQRPQSSSSSFSSSVGELPARVHVSRSVYKGKAVLVVSPVLPKFTSSDSGTFKISKEGLMLLQFVPSAGFRQYDWNRKQVFSLSVDEMGNLINLGARESCEIFHDPFMGRSDEGKVRKVLKVEPLHDGSGHMFKLSVQNQLKNIDENIFIPVTKAEFAVFNSLFSFIMPYLLGWNAFADSIKPEVNIANPRRREEDFEWNR
>MtWHY2
MVPKMLKFSRMLHSSSRNHLLEVLYARDFSTATNNNYSAKGYTSDRIFAPYSVYKGKAAFSLSPCLPTFTKLDSGALVVDRHGSIMMSFMPAIGERKYDWEKRQIFALSATEVGSLIAIGPQDSCEFFHDPSMKSSNAGQVRKSLSIKPHSNGYFVSLSVVNSVLNTKDNFSVPVTTAEFAVMKTACSFALPHIMGWDRLTNQQSSGTVSFQPKMNSQILDLEWEK
>MtWHY3
MSHLQLHLHSQPPSLSSTSSSSFSSLKLFTNNNSFSLPFKFKPFTIRCRHSDVFNPSPSNPPPPATTPPNNPLVGALPPRVYVGHSIYKGKAALTITPTPPKFVTLDSGAYKISRDGCLLLQFAPSVGPRQYDWNRKQLFMLSVDEMGSVISLGARESCEFFHDPFKGGSDEGKVRKVLKIEPFPDGSGFFFNLSVQDKIVNVDVSMNIPVSKAELSVLRSIFKYIMPYLLGWHAFANSINPEYSAALNNVANNANPRYGGDYEWNR
>NtWHY1
MAILKLAGFLRPRNQLLHKRLPGEGVRDSIWQHAINTLAGFSTVRQNIVADAGKLTGRVFAPYSVFKGKAALSAEPRLPTFCKLDQDIGLIGLLFALSATEVGSLISIGTRDSCEFFHDPSMLSSNAGQVRKSLSFKPNADGSGYFVSL
>NtWHY2
MLNLSLSPAGFSLNLQNPSKTSSPYPYHQPLSFSSSFNNINPLYSNTKCSKALPRNLSLTCRHSEYFEPQQQQQQQQQQQGASTPKVYVGYSIYKGKAALTVDPRPPEFSPLDSGAFKLSREGFVLLQFAPAAGVRQYDWGRKQVFSLSVTEMGSLISLGAKDSCEFFHDPNKGRSDEGKVRKVLKVEPLPDGSGHFFNLSVQNKLINLDENIYIPVTKAEFAVLISAFNFVVPYLLGWHTAVNSFKPEDASRSNNANPRSGADLEWSR
>NtWHY3
MLNLSLSPAGFGLNLQNPTKTSSPYPYHQPLSFSSSFYNINPFNSNTKYSKALPRNLSLTCRHSEYFEPQQQQQGASTPKVYVGYSIYKGKAALTVDPRPPEFSPLDSGAFKLSREGFVLLQFAPAAGVRQYDWGRKQVFSLSVTEMGSLISLGAKDSCEFFHDPNKGRSDEGKVRKVLRVEPLPDGSGHFFNLSVQNKLINLDENIYIPVTKAEFAVLVSAFNFVVPYLLGWHTAVNSFKPEDASRSNNANPRLGADLEWSR
>NtWHY4
MAILKLAGFLRPSRNQLLHKRLPGEGVRDSIWQHAINTLAGFSTVRQNIVADAGKLTGRVFAPYSVFKGKAALSAEPRLPTFSKLDSGGVKLNRRGVIMLTFWPSVGERKYDWEKRQLFALSATEVGSLISIGTRDSCEFFHDPSMLSSNAGQVRKSLSFKPNADGSGYFVSLSVVNNNLKTNDRFTVPVTTAEFAVMRTAFSFALPHIMGWDRFTNQPSESISQSPSKVVPQLMETEWDR
>NtWHY5
MAILKLAGFLRPRNQLLHKRLPGEGVRDSIWQHAINTLAGFSTVRQNIVADAGKLTGRVFAPYSVFKGKAALSAEPRLPTFSKLDSGGVKLNRRGVIMLTFWPSVGERKYDWEKRQLFALSATEVGSLISIGTRDSCEFFHDPSMLSSNAGQVRKSLSFKPNADGSGYFVSLSVVNNNLKTNDRFTVPVTTAEFAVMRTAFSFALPHIMGWDRFTNQPSESISQSPSKVVPQLMETEWDR
>NtWHY6
MAILKLAGFLRPSRNQLLHKRLPGEGVRDSIWQHAINTLAGFSTVRQNIVADGKLTGRVFAPYSVFKGKAALSAEPRLPTFSKLDSGGVKLNRRGVIMLTFWPSVGERKYDWEKRQLFALSATEVGSLISIGTRDSCEFFHDPSMLSSNAGQVRKSLSFKPNADGSGYFVSLSVVNNNLKTNDRFTVPVTTAEFAVMRTAFSFALPHIMGWDRFTNQPSESISQSPSKVVPQLMETEWDR
>NtWHY7
MAILKLAGFLRPRNQLLHKRLPGEGVRDSIWQHAINTLAGFSTVRQNIVADGKLTGRVFAPYSVFKGKAALSAEPRLPTFSKLDSGGVKLNRRGVIMLTFWPSVGERKYDWEKRQLFALSATEVGSLISIGTRDSCEFFHDPSMLSSNAGQVRKSLSFKPNADGSGYFVSLSVVNNNLKTNDRFTVPVTTAEFAVMRTAFSFALPHIMGWDRFTNQPSESISQSPSKVVPQLMETEWDR
>NtWHY8
MAILKLAGFLRPSRNQLLHKRLPGEGVRDSIWQHAINTLAAGKLTGRVFAPYSVFKGKAALSAEPRLPTFSKLDSGGVKLNRRGVIMLTFWPSVGERKYDWEKRQLFALSATEVGSLISIGTRDSCEFFHDPSMLSSNAGQVRKSLSFKPNADGSGYFVSLSVVNNNLKTNDRFTVPVTTAEFAVMRTAFSFALPHIMGWDRFTNQPSESISQSPSKVVPQLMETEWDR
>NtWHY9
MAILKLAGFLRPRNQLLHKRLPGEGVRDSIWQHAINTLAAGKLTGRVFAPYSVFKGKAALSAEPRLPTFSKLDSGGVKLNRRGVIMLTFWPSVGERKYDWEKRQLFALSATEVGSLISIGTRDSCEFFHDPSMLSSNAGQVRKSLSFKPNADGSGYFVSLSVVNNNLKTNDRFTVPVTTAEFAVMRTAFSFALPHIMGWDRFTNQPSESISQSPSKVVPQLMETEWDR
>NtWHY10
MAILKLAGFLRPSRNQLLHKRLPGEGVRDSIWQHAINTLAGKLTGRVFAPYSVFKGKAALSAEPRLPTFSKLDSGGVKLNRRGVIMLTFWPSVGERKYDWEKRQLFALSATEVGSLISIGTRDSCEFFHDPSMLSSNAGQVRKSLSFKPNADGSGYFVSLSVVNNNLKTNDRFTVPVTTAEFAVMRTAFSFALPHIMGWDRFTNQPSESISQSPSKVVPQLMETEWDR
>NtWHY11
MAILKLAGFLRPRNQLLHKRLPGEGVRDSIWQHAINTLAGKLTGRVFAPYSVFKGKAALSAEPRLPTFSKLDSGGVKLNRRGVIMLTFWPSVGERKYDWEKRQLFALSATEVGSLISIGTRDSCEFFHDPSMLSSNAGQVRKSLSFKPNADGSGYFVSLSVVNNNLKTNDRFTVPVTTAEFAVMRTAFSFALPHIMGWDRFTNQPSESISQSPSKVVPQLMETEWDR
>NtWHY12
MAILKLIGLLRPSRNQLLHKRLPGEGVRDSIWQHAINTLAGFSTVRQNIVADAGKLTGRVFAPYSVFKGKAALSAEPRLPTFSKLDSGGVKLNRRGVIMLTFWPSVGERKYDWEKRQLFALSATEVGSLISIGTRDSCEFFHDPSMLSSNAGQVRKSLSFKPNADGSGYFVSLSVVNNNLKTNDRFTVPVTTAEFAVMRTAFSFALPHIMGWDRFTNQPSESVSQSPSKVVPQLMETEWDR
>NtWHY13
MAILKLIGLLRPRNQLLHKRLPGEGVRDSIWQHAINTLAGFSTVRQNIVADAGKLTGRVFAPYSVFKGKAALSAEPRLPTFSKLDSGGVKLNRRGVIMLTFWPSVGERKYDWEKRQLFALSATEVGSLISIGTRDSCEFFHDPSMLSSNAGQVRKSLSFKPNADGSGYFVSLSVVNNNLKTNDRFTVPVTTAEFAVMRTAFSFALPHIMGWDRFTNQPSESVSQSPSKVVPQLMETEWDR
>NtWHY14
MAILKLIGLLRPSRNQLLHKRLPGEGVRDSIWQHAINTLAGFSTVRQNIVADGKLTGRVFAPYSVFKGKAALSAEPRLPTFSKLDSGGVKLNRRGVIMLTFWPSVGERKYDWEKRQLFALSATEVGSLISIGTRDSCEFFHDPSMLSSNAGQVRKSLSFKPNADGSGYFVSLSVVNNNLKTNDRFTVPVTTAEFAVMRTAFSFALPHIMGWDRFTNQPSESVSQSPSKVVPQLMETEWDR
>NtWHY15
MAILKLIGLLRPRNQLLHKRLPGEGVRDSIWQHAINTLAGFSTVRQNIVADGKLTGRVFAPYSVFKGKAALSAEPRLPTFSKLDSGGVKLNRRGVIMLTFWPSVGERKYDWEKRQLFALSATEVGSLISIGTRDSCEFFHDPSMLSSNAGQVRKSLSFKPNADGSGYFVSLSVVNNNLKTNDRFTVPVTTAEFAVMRTAFSFALPHIMGWDRFTNQPSESVSQSPSKVVPQLMETEWDR
>NtWHY16
MAILKLIGLLRPSRNQLLHKRLPGEGVRDSIWQHAINTLAAGKLTGRVFAPYSVFKGKAALSAEPRLPTFSKLDSGGVKLNRRGVIMLTFWPSVGERKYDWEKRQLFALSATEVGSLISIGTRDSCEFFHDPSMLSSNAGQVRKSLSFKPNADGSGYFVSLSVVNNNLKTNDRFTVPVTTAEFAVMRTAFSFALPHIMGWDRFTNQPSESVSQSPSKVVPQLMETEWDR
>NtWHY17
MAILKLIGLLRPRNQLLHKRLPGEGVRDSIWQHAINTLAAGKLTGRVFAPYSVFKGKAALSAEPRLPTFSKLDSGGVKLNRRGVIMLTFWPSVGERKYDWEKRQLFALSATEVGSLISIGTRDSCEFFHDPSMLSSNAGQVRKSLSFKPNADGSGYFVSLSVVNNNLKTNDRFTVPVTTAEFAVMRTAFSFALPHIMGWDRFTNQPSESVSQSPSKVVPQLMETEWDR
>NtWHY18
MAILKLIGLLRPSRNQLLHKRLPGEGVRDSIWQHAINTLAGKLTGRVFAPYSVFKGKAALSAEPRLPTFSKLDSGGVKLNRRGVIMLTFWPSVGERKYDWEKRQLFALSATEVGSLISIGTRDSCEFFHDPSMLSSNAGQVRKSLSFKPNADGSGYFVSLSVVNNNLKTNDRFTVPVTTAEFAVMRTAFSFALPHIMGWDRFTNQPSESVSQSPSKVVPQLMETEWDR
>NtWHY19
MAILKLIGLLRPRNQLLHKRLPGEGVRDSIWQHAINTLAGKLTGRVFAPYSVFKGKAALSAEPRLPTFSKLDSGGVKLNRRGVIMLTFWPSVGERKYDWEKRQLFALSATEVGSLISIGTRDSCEFFHDPSMLSSNAGQVRKSLSFKPNADGSGYFVSLSVVNNNLKTNDRFTVPVTTAEFAVMRTAFSFALPHIMGWDRFTNQPSESVSQSPSKVVPQLMETEWDR
>ZmWHY1
MIAHFLGFGASVGRNSLAPSPPPVRGARSVHLGRGDLRGDETMLRLSRFLPSACRRGFDLKESLWSGSLTFQQAVSTAATNLDGNLSGKKFASYTVFKGKAALSIHPILPSFSKLESGGSRVSKNGSVMLTFFPAVGQRKYDYTKKQLFALSPTEVGSLISLGPAESCEFFHDPSMKSSNEGTVKKSLSITPLGSDSGYFVNITVVNSAERTNDRLSVPITKAEFAVIRTTLSFALPHIMGWDQALTNHHPAPAPPASSRPTVERPHPDSEWER
>ZmWHY2
MIAHFLGFGASVGRNSLAPSPPPVRGARSVHLGRGDLRGDETMLRLSRFLPSACRRGFDLKESLWSGSLTFQQAVSTAATNLDGNLSGKKFASYTVFKGKAALSIHPILPSFSKLESGGSRVSKNGSVMLTFFPAVGQRKYDYTKKQLFALSPTEVGSLISLGPAESCEFFHDPSMKSSNEGTVKKSLSITPLGSDSGYFVNITVVNSAERTNDRLSVPITKAEFAVIRTTLSFALPHIMGWDQALTNHHPAPAPPASSRPTVERPHPDSEWER
>ZmWHY3
MPPPAPLFLSLASTPPPALMPVHHPRAPQSLTLVPPVASSRKAAAVPACPVASPRHSDYFDPRAPPPPRGDGGYGRPPNGAQDGRVFTSYSIYKGKAALSFDPRPPLFVPLDSGAYKVAKEGFVLLQFAPAVATRQYDWTRKQVFSLSVWEIGTLLTLGPTDSCEFFHDPFKGRSEEGKVRKVLKIEPTPDGNGRFFNLSVQNRLINVDESIYIPITKGEFAVIVSTFNYIIPHLMGWSTFVSSIKPEESRPYSRPQSTSEYEWRR
>ZmWHY4
MPPPAPLFLSLASTPPPALMPVHHPRAPQSLTLVPPVASSRKAAAVPACPVASPRHSDYFDPRAPPPPRGDGGYGRPPNGAQDGRVFTSYSIYKGKAALSFDPRPPLFVPLDSGAYKVAKEGFVLLQFAPAVATRQYDWTRKQVFSLSVWEIGTLLTLGPTDSCEFFHDPFKGRSEEGKVRKVLKIEPTPDGNGRFFNLKSAYQR
>ZmWHY5
MPPPAPLFLSLASTPPPALMPVHHPRAPQSLTLVPPVASSRKAAAVPACPVASPRHSDYFDPRAPPPPRGDGGYGRPPNGAQDGRVFTSYSIYKGKAALSFDPRPPLFVPLDSGAYKVAKEGFVLLQFAPAVATRQYDWTRKQVFSLSVWEIGTLLTLGPTDSCEFFHDPFKGRRLI
>ZmWHY6
MPPPAPLFLSLASTPPPALMPVHHPRAPQSLTLVPPVASSRKAAAVPACPVASPRHSDYFDPRAPPPPRGDGGYGRPPNGAQDG
>OsWHY1
MQRLSRFVPSSSRRVTDLKDALWSGSLTFQHALSTFAADENTSGRKFASYTVFKGKAALSMQPILPSFSKLESGGSRVNKNGSVMLTFFPAVGQRKYDYSKKQLFALSPTEVGSLISLGPAESCEFFHDPSMKSSHEGQVKKSLSVTPLGNDSGYFLNITVLNNLQKTTERLSLPISKAEFTVMRTALSFALPHILGWDQALTNHQPSPSPASKPRVERPHPDSEWER
>OsWHY2
MPPPSPPLFLSLPSPPPPPPPLPHLLPSHRTAAALTLAPALSSRRVSSVCPVASQRHSDYFDPRAPPPPPPRDGYGGPAYSPPAAQGGQQNGRVFSTYSIYKGKAAMSLDPRPPQFVPLDSGAYKVVKEGFVLLQFAPAVATRQYDWTRKQVFSLSVWEMGSLLTLGPTDSCEFFHDPFKGRSDEGKVRKVLKVEPTPDGNSRFFNLSVQNRLLNIDENIYIPITKGEFAVIVSTFNYIIPHLMGWSTFTNSIKPEDSRAYTRPQSGPEYEWRR
>MsWHY7
MSHLQLHLHSTPPSLSSSSSSSSSLKLFTNNNSFSFKNSLPFKFKPLTIRCRHSDVFNPSPPNPPPPPTTPPNNPSVGALPPRVYVGHSIYKGKAALTITPRPPEFAPLDSGAYKISRDGCLLLQFAPSVGPRQYDWSRKQLFMLSVDEMGSVISLGARESCEFFHDPFKGGSDEGKVRKVLKIEPFPDGSGFFFNLSVQDKTANVDVSMNIPVSKAELSVLRSIFKYIMPYLLGWHTFANSINPEYSAAANNANPRYGGDYEWNR
>MsWHY8
MSHLQLQLHAQPPSLSSTSSSSSFSSLKLFTNNNSFSFKNSLPFKFKPFTIRCRHSDVFNPSPPNPPPPPTTPPNNPSVGALPPRVYVGHSIYKGKAALTITPRPPEFAPLDSGAYKISRDGCLLLQFAPSVGPRQYDWNRKQLFMLSVDEMGSVISLGARESCEFFHDPFKGGSDEGKVRKVLKIEPFPDGSGFFFNLSVQDKTANVDVSMNIPVSKAELSVLRSIFKYIMPYLLGWHTFANSINPEYSAAANNANPRYGGDYEWNR
>MsWHY6
MKLLVKGTRNLVYVGHSIYKGKAALTITPRPPEFAPLDSGAYKISRDGCLLLQFAPSVGPRQYDWNRKQLFMLSVDEMGSVISLGARESCEFFHDPFKGGSDEGKVRKVLKIEPFPDGSGFFFNLSVQDKTANVDVSMNIPVSKAELSVLRSIFKYIMPYLLGWHTFANSINPEYSAAANNANPRYGGDYEWNR
>MsWHY2
MVKELPLRVYVGRSVYKGKAVLTVSPVPPEFTSLDSGAFKISKEGLMLLQFAPSAGFRQYDWSRKQVFKLSVDEMGNLINLGARESCEFFHDPFMGRSDEGKVRKVLKVEPLHDGSGHMFKLSVQNKLKNIDENIFIPVTKAEFAVFNSLFNFIMPCLLGWNAFADSIKPENLMNAELLSRIEAAVLVIGARDELQWLPDPQQDCSVSSCFAELSIMQSANVLDSKQRRAENLSPKQRLAEKNIKQNATDLHKTTASKDENDDERNDTQCNEQTIPSDLVAVQCFHGGTT
>MsWHY3
MLVVSFSLQRESCAHGVSCTSRIHFIGWAFKISKEGLMLLQFAPSAGFRQYDWSRKQVFKLSVDEMGNLINLGARESCEFFHDPFMGRSDEGKVRKVLKVEPLHDGSGHMFKLSVQDKLKNIDENIFIPVTKAEFAVFNSLFNV
>MsWHY5.2
MLKFSRLLPSSSRNHLLEVLSARDFSTATNNNYSAKGYTSDRIFAPYSVYKGKAAFSLSPCLPTFTKLDSGALVVDRRGSIMMSFMPAIGERKYDWEKRQRFALSATEVGSLIAIGPQDSCEFFHDPSMKSSNAGQVRKSLSIKPHSNGYFVSLSVVNSVLNTKENFSVPVTTAEFAVMKTACSFALPHIMGWDRLTNQQSSGTVSFQPKMNSQILDLEWEKL
>MsWHY5.1
MLKFSRLLPSSSRNHLLEVLSARDFSTATNNNYSAKGYTSDRIFAPYSVYKGKAAFSLSPCLPTFTKLDSGALVVDRRGSIMMSFMPAIGERKYDWEKRQRFALSATEVGSLIAIGPQDSCEFFHDPSMKSSNAGQVRKSLSIKPHSNGYFVSLSVVNSVLNTKENFSVPVTTAEFAVMKTACSFALPHIMGWDRLTNQQSSGTVSFQPKMNSQILDLEWEKL
>MsWHY5.3
MLKFSRLLPSSSRNHLLEVLSARDFSTATNNNYSAKGYTSDRIFAPYSVYKGKAAFSLSPCLPTFTKLDSGALVVDRRGSIMMSFMPAIGERKYDWEKRQRFALSATEVGSLIAIGPQDSCEFFHDPSMKSSNAGQVRKSLSIKPHSNGYFVSLSVVNSVLNTKENFSVPVTTAEFAVMKTACSFALPHIMGWDRLTNQQSSGTVSFQPKMNSQILDLEWEKL
>MsWHY4
MLKFSRLLPSSSRNHLLEVLSARDFSTATNNNYSAKGYTSDRIFAPYSVYKGKAAFSLSPCLPTFTKLDSGALVVDRRGSIMMSFMPAIGERKYDWEKRQRFALSATEVGSLIAIGPQDSCEFFHDPSMKSSNAGQVRKSLSIKPHSNGYFVSLSVVNSVLNTKENFSVPVTTAEFAVMKTACSVCLFSA
>MsWHY1
MVRELPLRVYVGRSVYKGKAVLTVSPVPPEFTSLDSGAFKISKEGLMLLQFAPSAGFRQYDWSRKQCNLLHLVLPKRIRFGFEVLNLRHER
>SbWHY1
MLRLSRFLPSASRRGFDLKESLLSGSLTFQQAVSTSAANIDDNLSSKKYASYTVFKGKAALSIQPILPSFSKLESGGSRVSRNGSIMLTFFPAVGPRKYDFTKKQLFALSPTEVGSLISLGPAESCEFFHDPSMKSSNEGMVKKSLSITPLGSDSGYFVNITVVNSVEKTNDRLSVPITKAEFAVMRTTLSFALPHIMGWDQALTNHHPSPPAISKPRVERPHPDSEWER
>SbWHY2
MPPPPAPRFLSLASPPALLPVHHHHNHPRSLLPPLVASTRKAAALPACPVASPRHSDYFDPRAPPPPRGDGGGYGRAPNGAQDGRVFTSYSIYKGKAALSFDPRPPQFVPLDSGAYKVAKEGFVLLQFAPAVATRQYDWTRKQVFSLSVWEIGTLLTLGPTDSCEFFHDPFKGRSEEGKVRKVLKVEPTPDGNGRFFNLSVQNRLINVDESIYIPITKGEFAVIVSTFNYIIPHLMGWSTFASSIKPEESRLYSRPQSTSEYEWRR
