# Supplementary material for: Genome-wide identification, phylogenetic, and expression analysis under abiotic stress conditions of Whirly (WHY) gene family in Medicago sativa L
Source: Sci Rep. 2022 Nov 4;12:18676. doi: 10.1038/s41598-022-22658-3 (PMC9636397; doi:10.1038/s41598-022-22658-3)
Supplement: Supplementary file 6 — Supplementary Information 6. [file 41598_2022_22658_MOESM6_ESM.xlsx]

## Sheet: Sheet1
MsWHY1			MsWHY2			MsWHY3			MsWHY4			MsWHY5.1			MsWHY5.2			MsWHY5.3			MsWHY6			MsWHY7			MsWHY8
0.893333	0.0251661		0.36	0.0360555		0.324704	0.0405619		0.260675	0.11232		0.338711	0.0227946		0.433226	0.0627167		0.446684	0.0318763		0.199242	0.022153		0.376818	0.0490254		0.433652	0.0500075
1.14043	0.05133		0.573758	0.0272842		2.49646	0.206704		1.75534	0.10713		1.56669	0.147747		1.70784	0.116041		1.55662	0.0931588		0.160216	0.00189913		0.564286	0.0454611		0.33412	0.0380553
0.282023	0.0111294		0.382023	0.0111294		1.04219	0.183466		0.855226	0.0859554		1.12337	0.108602		1.18202	0.0660862		1.35588	0.132609		0.196858	0.0153445		3.86042	0.51842		2.38472	0.236213
0.222533	0.00409899		0.122533	0.00409899		1.70154	0.142735		1.78113	0.135706		1.60451	0.11829		1.59496	0.191866		1.33736	0.0502317		0.392966	0.0554387		6.02123	1.15984		4.6626	0.597642
0.749704	0.0465182		0.51637	0.0120926		0.593757	0.0776157		0.503863	0.036856		0.631432	0.081469		0.338868	0.0515544		0.301391	0.0187701		0.198119	0.0220813		0.328432	0.0134598		0.546071	0.066207
0.158142	0.014273		0.144809	0.00852697		0.62602	0.0275687		0.513363	0.0273231		0.463503	0.0171482		0.486735	0.0245533		0.482056	0.0170327		0.613549	0.0326904		0.332933	0.0382851		0.398675	0.0579591
6.3629	0.713816		0.762896	0.0508227		2.90675	0.470127		1.55249	0.225295		0.353558	0.0633036		3.08086	0.319774		0.878078	0.106175		10.4608	1.22418		0.360646	0.0206941		0.785265	0.122894
3.65176	0.652793		0.251765	0.0348841		0.703946	0.0611869		0.325146	0.0158227		0.4512	0.054481		0.239462	0.0206199		0.331194	0.0368848		0.272916	0.039938		0.80815	0.0771967		0.506345	0.0288121
8.01217	1.04117		0.9455	0.0281473		122.476	4.79239		66.7666	7.23509		101.84	12.7705		69.1577	9.39224		71.562	7.1278		41.9048	4.50557		105.319	15.1541		39.6828	2.03302
5.24026	0.341603		0.54026	0.0245901		2.41057	0.333748		4.71457	0.104874		3.16793	0.102209		3.82164	0.430039		4.24083	0.247369		7.08795	0.630853		0.550526	0.0285841		0.462124	0.0568551
3.8757	0.316344		0.342364	0.0136294		2.05622	0.172794		1.1821	0.11766		0.958413	0.130523		0.355685	0.0527014		1.07125	0.119744		0.0963781	0.00543384		0.182884	0.0119029		0.369367	0.0299928
0.271391	0.0510997		0.264724	0.0377558		0.738901	0.0706499		0.133958	0.0097613		0.537014	0.0234696		0.479809	0.0637597		0.131717	0.0159752		0.0998825	0.0140552		0.682365	0.0930316		0.602924	0.0561753
0.481247	0.0448741		0.381247	0.0448741		0.592206	0.0246527		0.48374	0.0784435		0.397304	0.0664697		0.435073	0.0694742		0.412763	0.00437748		0.799612	0.0420804		0.235496	0.010206		0.540381	0.0713114
0.613699	0.0543018		0.444695	0.071355		0.35622	0.0507682		0.599437	0.0353024		0.679211	0.0799704		0.543327	0.0690874		0.577296	0.0583268		3.007	0.234923		1.09043	0.144131		2.02933	0.197021
0.582659	0.0864046		0.482659	0.0864046		0.802549	0.123316		0.641287	0.0689507		0.5539	0.0257634		0.773311	0.0556828		0.822296	0.0383693		0.926139	0.0357225		2.39235	0.241031		1.60445	0.104016
1.03759	0.0540025		0.737593	0.0540025		0.469696	0.0471289		1.76543	0.012237		1.29598	0.188908		1.59564	0.0734268		1.64625	0.17781		0.886318	0.028679		0.569915	0.0794675		0.365117	0.0639014
1.29654	0.0689676		0.896543	0.0689676		0.498303	0.0644484		1.11402	0.156426		0.780494	0.0550069		1.17667	0.118084		1.09406	0.127911		0.717332	0.0275392		0.570852	0.0885015		0.556744	0.0582756
9.37103	0.937207		0.949314	0.131513		0.277338	0.0412328		1.28369	0.031925		0.770152	0.087678		1.14977	0.13932		1.15188	0.0263784		0.513597	0.0331161		0.485711	0.0382215		0.748402	0.0770603
